# Supplementary material for: Exposure to Sublethal Concentrations of Lead (Pb) Affects Ecologically Relevant Behaviors in House Sparrows (Passer domesticus)
Source: Arch Environ Contam Toxicol. 2024 Apr 10;86(3):199–216. doi: 10.1007/s00244-024-01062-0 (PMC11032286; doi:10.1007/s00244-024-01062-0)
Supplement: Supplementary file 1 — Supplementary file1 (XLSX 16 KB) [file 244_2024_1062_MOESM1_ESM.xlsx]

## Sheet: Lead Level Data
Band Combo/ Bird ID	Cage #	Treatment	Sex	ICPMS Tube	ICPMS Position	Initial LeadCare Bleeding Date	Unfixed LeadCare Reading (in ug/dL)	LeadCare Value (Fixed-Zahor 2021, in ug/dL)	Initial LeadCare Value (Fixed w/ actual ICP-MS, in ug/dL)	ICPMS Bleeding Date	ICPMS Reading (End of Study, in ug/dL)
L/O,L/A	1	Control	F	01	1A	20/2/2023	3.5	4.655	6.80072	26/03/2023	1.35662	NOTE "<3.3" means that the LC value was undetactably-low
P/A,Y/A	1	Control	F	02	1B	20/2/2023	<3.3	<3.3	<3.3	26/03/2023	1.88814
R/O,B/B	1	Control	M	03	1C	20/2/2023		<3.3	<3.3	26/03/2023	1.50246
Y/A,W/N	1	Control	M	04	1D	20/2/2023	<3.3	<3.3	<3.3	26/03/2023	1.14894
B/O,B/Y	1	Control	M	05	1E	20/2/2023	<3.3	<3.3	<3.3	26/03/2023	0.831076
A/R,N/O	1	Control	M	06	1F	20/2/2023	<3.3	<3.3	<3.3	26/03/2023	2.02141
O/P,A/L	2	Control	F	07	2A	20/2/2023	<3.3	<3.3	<3.3	26/03/2023	1.0784
B/A,B/Y	2	Control	F	08	2B	20/2/2023	3.4	4.522	6.64339	26/03/2023	3.19033
B/O,N/O	2	Control	M	09	2C	20/2/2023	<3.3	<3.3	<3.3	26/03/2023	0.789933
V/A,N/N	2	Control	M	10	2D	20/2/2023	<3.3	<3.3	<3.3	26/03/2023	0.819582
V/O,L/O	2	Control	M	11	2E	20/2/2023	<3.3	<3.3	<3.3	26/03/2023	0.729615
G/A,R/Y	2	Control	N	12	2F	20/2/2023	<3.3	<3.3	<3.3	26/03/2023	1.31083
W/Y,L/A	3	Control	F	13	3A	20/2/2023	<3.3	<3.3	<3.3	26/03/2023	1.2264
W/A,L/Y	3	Control	M	14	3B	20/2/2023	<3.3	<3.3	<3.3	26/03/2023	1.29831
R/Y,A/N	3	Control	M	15	3C	20/2/2023	<3.3	<3.3	<3.3	26/03/2023	0.73782
Y/A,N/Y	3	Control	M	16	3D	20/2/2023	<3.3	<3.3	<3.3	26/03/2023	0.921514
A/L,B/O	3	Control	M	17	3E	20/2/2023	<3.3	<3.3	<3.3	26/03/2023	2.54779
O/V,A/L	4	Lower	F	18	4A	21/2/2023	9.3	12.369	15.9262	26/03/2023	18.4214
N/O,R/A	4	Lower	F	19	4B	21/2/2024	6.2	8.246	11.0488	26/03/2023	13.658
A/L,A/N	4	Lower	M	20	4C	21/2/2025	11.1	14.763	18.7582	26/03/2023	13.6934
L/O,P/Y	4	Lower	M	21	4D	21/2/2026	7.8	10.374	13.5661	26/03/2023	16.3972
N/O,N/O	4	Lower	M	22	4E	21/2/2027	10.5	13.965	17.8142	26/03/2023	25.0475
G/O,O/N	4	Lower	M	23	4F	21/2/2028	10.4	13.832	17.6568	26/03/2023	19.9464
A/R,Y/A	5	Lower	F	24	5A	21/2/2029	5.7	7.581	10.2621	26/03/2023	12.306
V/Y,V/Y	5	Lower	F	25	5B	21/2/2030	8.8	11.704	15.1395	26/03/2023	16.4658
A/A,N/G	5	Lower	M	26	5C	21/2/2031	17.9	23.807	29.457	26/03/2023	35.7642
O/L,L/Y	5	Lower	M	27	5D	21/2/2032	9.8	13.034	16.7128	26/03/2023	21.5173
A/V,O/W	5	Lower	M	28	5E	21/2/2033	10.1	13.433	17.1848	26/03/2023	19.1165
W/A,R/P	5	Lower	M	29	5F	21/2/2034	6.3	8.379	11.2061	26/03/2023	12.3311
O/L,G/A	6	Lower	F	30	6A	21/2/2035	6.6	8.778	11.6781	26/03/2023	18.9686
L/O,R/Y	6	Lower	F	31	6B	21/2/2036	9.9	13.167	16.8702	26/03/2023	26.3593
P/A,P/Y	6	Lower	M	32	6C	21/2/2037	13.2	17.556	22.0622	26/03/2023	20.1028
V/L,O/G	6	Lower	M	33	6D	21/2/2038	8.5	11.305	14.6675	26/03/2023	21.4626
R/O,N/Y	6	Lower	M	34	6E	21/2/2039	18.9	25.137	31.0303	26/03/2023	39.4643
P/A,W/N	6	Lower	M	35	6F	21/2/2040	5	6.65	9.16075	26/03/2023	7.07941
N/O,V/A	7	Higher	F	36	7A	21/2/2041	21.7	28.861	35.4357	26/03/2023	48.1263
P/O,R/G	7	Higher	F	37	7B	21/2/2042	14.1	18.753	23.4782	26/03/2023	35.5257
W/A,W/A	7	Higher	M	38	7C	21/2/2043	16	21.28	26.4676	26/03/2023	37.648
P/O,P/O	7	Higher	M	39	7D	21/2/2044	17	22.61	28.041	26/03/2023	36.748
G/R,O/G	7	Higher	M	40	7E	21/2/2045	14.1	18.753	23.4782	26/03/2023	40.3278
L/A,R/A	8	Higher	F	41	8A	21/2/2046	18.1	24.073	29.7716	26/03/2023	29.3014
P/O,N/Y	8	Higher	F	42	8B	21/2/2047	12.2	16.226	20.4889	26/03/2023	40.1669
A/R,O/N	8	Higher	M	NA	NA	21/2/2048	22.1	29.393	36.065	26/03/2023	DECEASED POST-ASSAYS
R/O,R/Y	8	Higher	M	43	8C	21/2/2049	11.2	14.896	18.9155	26/03/2023	24.3433
B/R,A/N	8	Higher	M	44	8D	21/2/2050	13.4	17.822	22.3769	26/03/2023	32.4373
G/L,O/W	8	Higher	M	45	8E	21/2/2051	11.1	14.763	18.7582	26/03/2023	30.1418
L/A,V/A	9	Higher	F	46	9A	21/2/2052	23.2	30.856	37.7957	26/03/2023	55.9945
N/A,G/A	9	Higher	F	NA	NA	21/2/2053	38.8	51.604	62.34	26/03/2023	DECEASED POST-ASSAYS
A/P,P/A	9	Higher	M	NA	NA	21/2/2054	18.2	24.206	29.929	26/03/2023	DECEASED POST-ASSAYS
G/R,A/Y	9	Higher	M	NA	NA	21/2/2055	21.6	28.728	35.2784	26/03/2023	DECEASED POST-ASSAYS
B/L,O/O	9	Higher	M	47	9B	21/2/2056	21.1	28.063	34.4917	26/03/2023	38.0831
W/A,V/Y	9	Higher	M	NA	NA	21/2/2057	18.4	24.472	30.2436	26/03/2023	DECEASED POST-ASSAYS
Band Combo Colors:
A	Black
B	Blue
G	Green
L	Light Green
N	Brown
O	Orange
P	Pink
R	Red
V	Violet
W	White
Y	Yellow
